# Supplementary material for: The impact of primary colonizers on the community composition of river biofilm
Source: PLoS One. 2023 Nov 13;18(11):e0288040. doi: 10.1371/journal.pone.0288040 (PMC10642824; doi:10.1371/journal.pone.0288040)
Supplement: S1 Fig — Panels A, C & E are sorted according to the numerical abundance of river water populations. Panels B, D & F are sorted according to the numerical abundance of river biofilm populations. Panels A&B, C&D and E&F are samples at 4, 8 and 24 hours respectively. Populations that were isolated from eggs in previous studies are indicated with arrows. (ZIP) [file pone.0288040.s001.zip]

Archive with 3 entries (3 files):
- S1AB_Fig.tif
- S1CD_Fig.tif
- S1EF_Fig.tif
