# Supplementary material for: The impact of primary colonizers on the community composition of river biofilm
Source: PLoS One. 2023 Nov 13;18(11):e0288040. doi: 10.1371/journal.pone.0288040 (PMC10642824; doi:10.1371/journal.pone.0288040)
Supplement: S3 Fig — S3A, 4hrs, S3B, 8hrs, S3C, 24hrs. (ZIP) [file pone.0288040.s003.zip]

Archive with 3 entries (3 files):
- S3A_Fig.tif
- S3B_Fig.tif
- S3C_Fig.tif
